# Supplementary material for: Trichoderma: The Current Status of Its Application in Agriculture for the Biocontrol of Fungal Phytopathogens and Stimulation of Plant Growth
Source: Int J Mol Sci. 2022 Feb 19;23(4):2329. doi: 10.3390/ijms23042329 (PMC8875981; doi:10.3390/ijms23042329)
Supplement: Supplementary file 1 [file ijms-23-02329-s001.zip]

Archive with 1 entries (1 files):
- ijms-1592305-supplementary.pdf
